# Supplementary material for: Efficacy and Safety of Clonidine in the Treatment of Acute Mania in Bipolar Disorder: A Systematic Review
Source: Brain Sci. 2023 Mar 25;13(4):547. doi: 10.3390/brainsci13040547 (PMC10137105; doi:10.3390/brainsci13040547)
Supplement: Supplementary file 1 [file brainsci-13-00547-s001.zip]

Archive with 1 entries (1 files):
- brainsci-2306422-supplementary.pdf
